# Supplementary material for: Diagnostic Value of Point-of-Care Ultrasound for Sarcopenia in Geriatric Patients Hospitalized for Hip Fracture
Source: J Clin Med. 2025 Aug 1;14(15):5424. doi: 10.3390/jcm14155424 (PMC12347811; doi:10.3390/jcm14155424)
Supplement: Supplementary file 1 [file jcm-14-05424-s001.zip]

Archive with 1 entries (1 files):
- jcm-3752334-supplementary.pdf
